# Supplementary material for: Identification and Characterization of CYP6 Family Genes from the Oriental Fruit Moth (Grapholita molesta) and Their Responses to Insecticides
Source: Insects. 2022 Mar 17;13(3):300. doi: 10.3390/insects13030300 (PMC8953268; doi:10.3390/insects13030300)
Supplement: Supplementary file 1 [file insects-13-00300-s001.zip]

Archive with 2 entries (2 files):
- File S1.pptx
- Supplemental Material.pdf
